# Supplementary material for: Postoperative Pain Management Strategies Without Regional Analgesia in Knee Surgeries: A Scoping Review
Source: Med Sci (Basel). 2026 Jan 30;14(1):62. doi: 10.3390/medsci14010062 (PMC12921793; doi:10.3390/medsci14010062)
Supplement: Supplementary file 1 [file medsci-14-00062-s001.zip]

Archive with 4 entries (4 files):
- Supplementary material 1.pdf
- Supplementary material S2.pdf
- Supplementary material S3.xlsx
- Supplementary material S4.xlsx
