# Supplementary material for: Postoperative Pain Management Strategies Without Regional Analgesia in Knee Surgeries: A Scoping Review
Source: Med Sci (Basel). 2026 Jan 30;14(1):62. doi: 10.3390/medsci14010062 (PMC12921793; doi:10.3390/medsci14010062)
Supplement: Supplementary file 1 [file medsci-14-00062-s001.zip › Supplementary material S3.xlsx]

## Sheet: Sheet1
Supplementary material S3. Distribution of outcome domains assessed across included studies.
1	Author (Year)	Pain: PACU/immediate	Pain: 0–6 h	Pain: 6–24 h	Pain: 24–72 h	Mobilization assessed?	Discharge/LOS reported?
2	Barber & Gladu (1998)	No	Yes	No	No	No	Reported
3	Ban et al. (2017)	No	No	Yes	Yes	Yes	Reported
4	Armellin et al. (2008)	No	Yes	Yes	No	No	Reported
5	Arai et al. (2006)	No	No	No	No	No	Not reported
6	Al-Metwalli et al. (2008)	No	No	Yes	No	No	Reported
7	Alipour et al. (2023)	No	No	Yes	No	No	Not reported
8	Uribe et al. (2018)	Yes	No	Yes	No	No	Reported
9	El Baz & Farahat (2019)	No	No	Yes	No	No	Not reported
10	Hickman et al. (2018)	Yes	No	Yes	No	Yes	Reported
11	Chen et al. (2015)	Yes	Yes	No	No	No	Not reported
12	Elseify et al. (2011)	Yes	Yes	Yes	No	No	Reported
13	Gentili et al. (2001)	No	No	Yes	No	No	Reported
14	Liu et al. (2021)	No	No	No	Yes	No	Not reported
15	Mardani-Kivi et al. (2013)	No	Yes	Yes	No	No	Not reported
16	Soltani et al. (2010, conference abstract)	No	No	Yes	No	No	Not reported
17	Vranken et al. (2001)	No	No	No	No	No	Reported
18	Zhou et al. (2017)	No	Yes	Yes	Yes	No	Not reported
19	Yuan et al. (2022)	No	No	Yes	Yes	Yes	Not reported
20	Zippel & Wagenitz (2006)	No	Yes	Yes	Yes	No	Not reported
21	Wang et al. (2021)	No	No	No	Yes	Yes	Not reported
22	Wadhwa et al. (2001)	No	No	Yes	No	Yes	Not reported
23	Sun et al. (2013)	No	No	Yes	No	No	Not reported
24	Sivrıkoz et al. (2014)	No	Yes	Yes	No	No	Not reported
25	Sağır et al. (2020)	Yes	Yes	Yes	No	No	Reported
26	Reuben & Connelly (1999)	No	Yes	Yes	No	No	Reported
27	Reuben et al. (1998)	Yes	Yes	Yes	No	No	Reported
28	Politi et al. (2017)	No	Yes	Yes	No	No	Not reported
29	Motamed et al. (2000)	No	Yes	Yes	No	No	Not reported
30	Ma et al. (2021)	No	Yes	Yes	Yes	No	Not reported
31	Kraus et al. (2024)	Yes	No	Yes	No	No	Reported
32	Kim et al. (2019)	No	Yes	Yes	Yes	No	Reported
33	Jacobson et al. (2006)	No	No	No	No	No	Reported
34	Shao et al. (2020)	No	Yes	Yes	Yes	Yes	Not reported
35	Xiao et al. (2018)	No	Yes	Yes	Yes	Yes	Reported
36	Hou et al. (2019)	No	Yes	Yes	Yes	No	Not reported
37	Isik et al. (2014)	No	No	Yes	No	No	Not reported
38	Onda et al. (2016)	No	Yes	Yes	Yes	Yes	Reported
39	Paulin et al. (2023)	No	No	Yes	Yes	Yes	Reported
40	Peng et al. (2021)	Yes	Yes	Yes	Yes	Yes	Reported
41	Coviello et al. (2022)	No	Yes	Yes	Yes	Yes	Reported
42	Ménigaux et al. (2005)	Yes	Yes	Yes	Yes	Yes	Not reported
43	Koinig et al. (1998)	Yes	No	No	No	No	Not reported
44	Tashjian et al. (2006)	No	No	No	No	No	Reported
45	Peng et al. (2021)	Yes	Yes	Yes	Yes	Yes	Reported
46	Sönmez Sağlam et al. (2025)	No	Yes	Yes	Yes	Yes	Not reported
This table summarizes which postoperative endpoints were reported in each trial, categorized by pain assessment time windows (PACU/immediate, 0–6 h, 6–24 h, 24–72 h), mobilization metrics, and discharge/length of stay (LOS) outcomes. The variation illustrates substantial heterogeneity in endpoint selection and follow-up duration across studies, which limited direct comparability and precluded met…
