# Supplementary material for: Postoperative Pain Management Strategies Without Regional Analgesia in Knee Surgeries: A Scoping Review
Source: Med Sci (Basel). 2026 Jan 30;14(1):62. doi: 10.3390/medsci14010062 (PMC12921793; doi:10.3390/medsci14010062)
Supplement: Supplementary file 1 [file medsci-14-00062-s001.zip › Supplementary material S4.xlsx]

## Sheet: Rationales
Supplementary material S4. Overview of rational for included studies assessing postoperative pain management strategies in knee surgery.
s.n	Group	Study	General objective (as stated)	Specific rationale (as stated)	Mechanistic rationale (inferred)	Practical/logistical motivation (inferred)	Targeted benefit endpoints	Notes
1	TKA	Coviello 2022 (continuous cold-flow vs gel)	Improve early postoperative pain control and recovery after TKA.	Test whether device‑delivered continuous cold flow provides superior analgesia and functional recovery vs standard gel packs.	Cryotherapy reduces local inflammation/edema → ↓ nociceptor activation (inferred).	Low-cost, nurse‑driven non‑drug adjunct suitable for wards (inferred).	Pain, opioid rescue (tramadol), early ROM, satisfaction.	Randomized; non‑pharmacologic.
2	TKA	Chen 2015 (soothing music)	Reduce psychophysiological stress and evaluate impact on pain and opioids after TKR.	Use perioperative music (60–80 bpm) to modulate HR/BP/RR and potentially lower analgesic needs.	Music reduces sympathetic arousal → may attenuate pain perception (inferred from text).	Simple, safe, staff‑deliverable; no extra drug exposure (inferred).	Physiology (SBP/DBP/HR/RR), pain VAS, opioid dose.	Small RCT; no opioid‑sparing effect observed.
3	TKA	Kim 2019 (dexmedetomidine infusion)	Attenuate inflammation and improve postoperative analgesia after TKA.	Leverage α2‑agonist effects on analgesia/sympatholysis to reduce IL‑6 rise and pain.	Central and peripheral α2 effects ↓ nociception and stress response (inferred).	Intraop infusion compatible with GA workflows (inferred).	Inflammatory markers, pain, PCA use, LOS.	Pain improved; opioids/LOS not.
4	TKA	Kraus 2024 (pharmacogenomic guidance)	Determine whether preop pharmacogenomics improves analgesic selection/outcomes.	Use RightMed panel to personalize perioperative analgesia.	Genotype‑guided PK/PD optimization (inferred).	Hopes to reduce trial‑and‑error prescribing (inferred).	OBAS, pain, opioids, side‑effects.	No benefit vs standard multimodal.
5	TKA	Paulin 2023 (low‑dose ketamine)	Enhance rehab (TUG/ROM) and pain control after oncologic endoprosthetic TKR.	Use intraop ketamine to reduce central sensitization.	NMDA antagonism limits wind‑up (inferred).	Applicable when neuraxial not used (inferred).	TUG, pain, morphine, ROM, LOS.	No significant clinical benefit.
6	TKA	Peng 2021 (LIA ± betamethasone)	Test if adding steroid to robust LIA improves outcomes.	Local anti‑inflammatory steroid could augment LIA.	Corticosteroid reduces cytokine‑mediated pain/swelling (inferred).	No change to workflow; within‑patient control (stated).	Pain, ROM, swelling, preference.	No added benefit of steroid.
7	TKA	Politi 2017 / Hickman 2018 (IV vs PO acetaminophen)	Compare IV vs PO acetaminophen within multimodal TJA.	Assess if IV route offers superior analgesia/opioid‑sparing.	Same mechanism; route may affect onset (inferred).	Cost and formulary implications (stated/inferred).	Pain VAS, opioids, recovery metrics.	Equivalence; PO preferred on cost.
8	TKA	Sönmez Sağlam 2025 (cryo vs TXA vs control)	Reduce pain and blood loss after TKA.	Cryotherapy for pain/ROM; tranexamic acid for hemostasis.	Local cooling vs antifibrinolysis (inferred).	Widely available, low complexity (inferred).	VAS, ROM, complications.	Both effective in their domains.
9	TKA	Yuan 2022 (duloxetine)	Reduce pain/opioids and improve early ROM after TKA.	Use SNRI to modulate central pain pathways and reduce opioid side effects.	Descending inhibitory modulation (inferred).	Oral, scalable adjunct (inferred).	rVAS/aVAS, opioids, ROM, AEs.	Positive analgesia + opioid‑sparing.
10	TKA	Shao 2020 (pre‑ vs post‑op meloxicam)	Determine optimal timing of meloxicam for early pain control.	Preemptive dosing to prevent central sensitization.	COX‑2 inhibition pre‑incision (inferred).	Simple oral timing change (inferred).	VAS rest/flexion, PCA use.	Preop better early outcomes.
11	TKA	Ban 2017 (periarticular multimodal injection)	Evaluate LIA cocktail vs saline.	Local multimodal mix to blunt surgical field nociception.	Peripheral sodium‑channel block + anti‑inflammatory (inferred).	Easy to incorporate intraop (inferred).	Pain, NSAID use, ROM, LOS.	Lower pain, shorter LOS.
12	TKA	Sıvrıkoz 2014 / Zippel 2006 (NSAID class)	Compare IV NSAID options vs placebo/active.	Dexketoprofen/lornoxicam/ketoprofen opioid‑sparing potential.	COX inhibition reduces prostaglandins (inferred).	IV route for immediate effect (inferred).	Pain VAS, morphine use, AEs.	Opioid‑sparing; equivalence within class.
13	TKA	Wadhwa 2001 (dextromethorphan)	Reduce morphine consumption and pain after knee surgery.	Preemptive oral NMDA antagonism.	NMDA block reduces central sensitization (inferred).	Oral, inexpensive (inferred).	24h morphine, VAS during CPM, AEs.	↓ morphine without pain benefit; ↑ nausea.
14	TKA	Motamed 2000 (preemptive morphine vs M‑6‑G)	Assess preemptive opioid choice for acute pain.	Morphine‑6‑glucuronide hypothesized longer effect.	µ‑agonism peripherally/centrally (inferred).	Bolus at closure (inferred).	24h morphine, VAS, AEs.	Morphine helpful early; M‑6‑G ineffective.
15	Arthroscopy	Ménigaux 2005 (gabapentin)	Reduce postoperative pain/opioids and improve early knee mobilization after ACL repair.	Premed gabapentin for antihyperalgesia and anxiolysis.	α2δ subunit modulation reduces central sensitization (inferred).	Single oral dose, easy to implement (inferred).	PACU pain, 0–48h morphine, early ROM.	Large opioid‑sparing; better ROM.
16	Arthroscopy	Tashjian 2006 (zolpidem)	Improve sleep to reduce pain and fatigue after outpatient arthroscopy.	Mitigate sleep‑deprivation‑related hyperalgesia.	Sleep normalization reduces pain perception (inferred).	Short course, outpatient friendly (inferred).	Daily VAS 7d, opioid tablets, fatigue.	↓ pain/opioids; ↓ fatigue.
17	Arthroscopy	Onda 2016 (celecoxib/loxoprofen/APAP)	Compare common orals for acute pain after arthroscopy.	COX‑2/NSAID expected superior to APAP alone.	Prostaglandin inhibition vs central analgesic (inferred).	Oral agents available/cheap (inferred).	VAS 3–48h; subjective relief.	Celecoxib most consistent early benefit.
18	Arthroscopy	Sağır 2020 (IA ketamine)	Test IA ketamine doses for early pain/opioid use after meniscectomy.	Peripheral NMDA action adjunctive to bupivacaine.	Local NMDA blockade (inferred).	Given at end of surgery (inferred).	VAS 0–24h; morphine; discharge time.	Early opioid‑sparing at higher dose only.
19	Arthroscopy	Isik 2014 (IA ketamine ± levobupivacaine)	Assess synergistic IA ketamine + LA vs placebo.	Combine peripheral NMDA block with LA.	Synergy LA + NMDA (inferred).	Simple IA injection pre‑tourniquet release (inferred).	VAS 1–24h; tramadol rescue.	Best early VAS with combo; ↓ rescue.
20	Arthroscopy	Sun 2013 (IA clonidine meta‑analysis)	Evaluate IA clonidine efficacy/safety across RCTs.	Adjunctive α2‑agonism for early pain relief.	Peripheral α2 effects; hypotension risk (stated).	Low cost adjunct (inferred).	VAS 1–24h; rescue need; AEs.	Mild, short‑lived effect; ↑ hypotension.
21	Arthroscopy	Soltani 2010 (IA pethidine timing)	Test preemptive vs preventive IA opioid.	Pre‑incision dosing to blunt central sensitization.	Peripheral µ‑agonist + preemptive timing (inferred).	Day‑case suitable (inferred).	VAS 1–24h; morphine metrics.	Preemptive superior (abstract).
22	Arthroscopy	Gentili 2001 (IA clonidine/neostigmine)	Compare IA adjuvants alone and in combination vs placebo.	Target peripheral receptors to prolong analgesia.	α2 and cholinergic mechanisms (stated).	Ambulatory meniscus setting (stated).	VAS 1–24h; paracetamol use; AEs.	All active better than placebo; clonidine side‑effects.
23	Arthroscopy	Liu 2021 (OPT vs celecoxib)	Compare systemic oral combinations for early AKS pain.	Opioid+APAP expected stronger than NSAID alone.	Central µ + central APAP vs COX‑2 (inferred).	Outpatient practicality (inferred).	VAS 6–72h; rescue pethidine; satisfaction; AEs.	OPT better ≤24h; ↓ rescue.
24	Arthroscopy	Hou 2019 (meloxicam timing)	Pre‑ vs post‑op NSAID timing for early pain.	Preemptive COX‑2 blockade to reduce sensitization.	COX‑2 pre‑incision (inferred).	Oral, simple schedule (inferred).	VAS and PGA; rescue use.	Preop better ≤12h; ↓ rescue.
25	Arthroscopy	Zhou 2017 (celecoxib timing)	Optimal timing of celecoxib for meniscal arthroscopy.	−1h/−24h expected better than +4h.	COX‑2 timing (inferred).	Practical dose timing (inferred).	VAS rest/flexion 12–24h; rescue; AEs.	Preop timing favored.
26	Arthroscopy	Jacobson 2006 (NSAID vs coxib)	Determine if coxib offers advantage over NSAID after AKS.	COX‑2 selectivity might improve analgesia/tolerability.	COX‑2 vs non‑selective COX (inferred).	Common outpatient meds (inferred).	Rescue use days 0–4; VAS; AEs.	No difference; many needed rescue.
27	Arthroscopy	Reuben & Connelly 1999 (IA clonidine + bupivacaine)	Prolong analgesia and reduce oral opioid after AKS.	Synergize IA clonidine with LA.	Peripheral α2 + sodium‑channel block (inferred).	Fits day‑case workflow (stated).	Analgesic duration; VAS; discharge; tablets.	Combo prolonged duration; ↓ tablets.
28	Arthroscopy	Arai 2006 (warmed lidocaine)	Improve intraop analgesia with warmed IA lidocaine.	Temperature increases diffusion/efficacy.	Thermal enhancement of LA (stated).	Simple process change (inferred).	Intraop VAS; pentazocine/diclofenac use.	Warming reduced pain and analgesic needs.
29	Arthroscopy	Koinig 1998 (IV magnesium)	Reduce periop opioid requirements without changing pain scores.	NMDA antagonism to reduce central sensitization.	NMDA block (stated).	IV infusion intraop (inferred).	Intra/postop fentanyl use; VAS; AEs.	Opioid‑sparing; VAS similar.
30	Arthroscopy	Vranken 2001 (IA vs IV sufentanil)	Test IA sufentanil efficacy vs IV in day‑case arthroscopy.	Peripheral µ‑agonism may be effective with fewer systemic effects.	Local µ‑receptor action (inferred).	IA at end of surgery; quick discharge (stated).	VAS; paracetamol use; PACU discharge eligibility.	IA better VAS and faster discharge.
31	Arthroscopy	El Baz & Farahat 2019 (IA levobupivacaine ± dexmedetomidine)	Enhance IA local anesthetic with α2‑agonist adjuvant.	Dexmedetomidine synergy to prolong analgesia.	Peripheral α2 + LA (stated).	No extra complexity (inferred).	VAS 0.5–24h; meperidine use; AEs.	Marked opioid‑sparing with dEX.
32	CLMR	Alipour 2023 (IA remifentanil)	Reduce early postoperative pain and opioid use after knee arthroscopy (meniscectomy/ACLR).	Exploit ultra–short‑acting µ‑agonist locally to avoid systemic side effects.	Peripheral µ‑receptor activation; limited systemic absorption (inferred).	Single IA injection fits workflow (inferred).	VAS 1–24h; meperidine need/time-to-first dose.	Large effect sizes; cartilage safety not addressed.
33	CLMR	Wang 2021 (irrigation temp/volume)	Assess whether irrigation protocols affect early recovery after ACLR.	Hypothesized influence on inflammation/thermal effects.	Mechanical/thermal modulation of synovium (inferred).	Protocol standardization question (stated).	VAS; swelling; skin temp; CRP/IL‑1/6/10.	No differences across protocols.
34	CLMR	Ma 2021 (pre‑ vs post‑op NSAIDs)	Test whether pre‑emptive NSAIDs improve early pain and satisfaction vs postoperative dosing.	Pre‑incision COX inhibition to blunt sensitization.	COX‑2 blockade pre‑injury (inferred).	Scalable oral timing strategy (inferred).	VAS rest/move; rescue pethidine; satisfaction; AEs.	Preop superior ≤24h; no safety penalty.
35	CLMR	Mardani‑Kivi 2013 (pre‑op celecoxib)	Assess single‑dose celecoxib preemptively in ACLR/meniscectomy.	COX‑2 inhibitor to reduce early pain/opioid.	Prostaglandin suppression (inferred).	Simple single oral dose (inferred).	VAS 6h/24h; pethidine consumption; AEs.	Lower VAS and opioids both time points.
36	CLMR	Elseify 2011 (IV APAP + parecoxib)	Determine if combination non‑opioids improve early pain/throughput after ACLR.	Multimodal synergy (central + COX‑2).	APAP central + COX‑2 peripheral (stated).	Influences PACU throughput (inferred).	VAS (rest/move) to 8h; morphine; PACU time; satisfaction.	Combo best; ↓ morphine; shortest PACU time.
37	CLMR	Armellin 2008 (IA sufentanil add‑on)	See if IA opioid adds value to LIA ropivacaine+clonidine.	Potential synergy with opioid receptors.	Peripheral µ‑action with LA/α2 (inferred).	Ambulatory ACLR workflow (stated).	VAS 1–24h; rescue; discharge; AEs.	No VAS benefit; slight first‑hour rescue reduction.
38	CLMR	Al‑Metwalli 2008 (IA vs IV dexmedetomidine)	Compare local vs systemic α2‑agonist for analgesia after meniscectomy.	Local delivery to minimize systemic sedation/hemodynamics.	Peripheral α2 action vs central effects (stated).	IA route avoids IV sedation (inferred).	VAS 1–24h; time to first analgesic; diclofenac use; sedation; MAP/HR.	IA superior early with fewer systemic effects.
39	CLMR	Barber & Gladu 1998 (oral ketorolac vs hydrocodone/APAP)	Compare NSAID vs opioid combo after ACLR, with attention to early outpatient pain.	NSAID may control pain and reduce side effects vs opioids.	COX inhibition vs opioid side effects (inferred).	Outpatient dosing with prior parenteral load (stated).	SPID/TOTPAR 3–4h; global ratings; AEs.	Oral ketorolac > hydrocodone/APAP when dosed early + loaded.
The table summarizes each study by surgical category (TKA = Total Knee Arthroplasty, Arthroscopy, CLMR = Combined Ligament/Meniscal Repair), stated general and specific objectives, inferred mechanistic and practical/logistical motivations, targeted benefit endpoints, and key methodological notes. Mechanistic and logistical rationales were inferred from study design, background statements, or cont…
